# Supplementary material for: Clinical Determinants of HIV-1B Between-Host Evolution and their Association with Drug Resistance in Pediatric Patients
Source: PLoS One. 2016 Dec 1;11(12):e0167383. doi: 10.1371/journal.pone.0167383 (PMC5132210; doi:10.1371/journal.pone.0167383)
Supplement: S1 File — Data on age, CD4 counts (percentage and cells/mm3), viral load (HIV-1B-RNA copies/ml of plasma, c/ml), presence of drug resistance mutations at the moment of HIV-1B sampling, and accession number of virus sequences. (XLSX) [file pone.0167383.s002.xlsx]

## Sheet: CHILDREN
Acc. Number	Sex	Transmission	Diagnostic Date	Sequencing Date	Age Category	ART experience	CD4/mm3	% CD4	VL (c/ml)	DRM (PI)	DRM (NRTI)	DRM (NNRTI)
HQ426714		Vertical	1997-02-14	2007-03-08	8-13	Treated	ND	ND	ND	none	D67N, K70R	none
HQ426716		Vertical	1995-06-16	1990-03-08	0-2	Treated	ND	ND	ND	none	none	K103N
HQ426717		Vertical	1993-07-08	2006-11-27	13-21	Treated	ND	ND	ND	M46L, I54V, V82A, L90M	M41L, D67N, L210W, T215Y	K103N, Y188H
HQ426718		Vertical	2004-07-29	1988-01-01	0-2	Naive	ND	ND	ND	none	none	none
HQ426719		Vertical	1989-09-21	2000-05-19	13-21	Treated	493	17	33302	D30N	A62V, D67N, T69D, K70R, V75T, Q151M, K219Q	none
HQ426720		Vertical	1995-12-15	2005-03-28	8-13	Treated	752	17	2055	none	M41L, D67N, L210RW, T215Y	none
HQ426721		Vertical	1994-06-28	1994-06-28	0-2	Naive	ND	ND	10000	none	none	none
HQ426722		Vertical	1995-03-15	1999-11-21	2-8	Treated	714	34	2696	M46I, N88S	M41L, D67N, T69D, K70R, L210W, T215Y, K219Q	none
HQ426724		Vertical	1998-03-31	2008-06-20	13-21	Treated	679	25	30322	none	none	none
HQ426725		Vertical	1991-12-15	2003-12-22	8-13	Treated	879	30	3504	none	M41L, D67DN, L74LV, L210LW, T215NSTY	E138AG
HQ426726		Vertical	1993-02-20	2005-08-25	8-13	Treated	379	23	9432	none	M41L, T215Y	K103N, K238KT
HQ426728		Vertical	1988-02-15	2002-06-24	0-2	Treated	ND	ND	ND	M46I, L90M	M41L, D67N, K70R, T215F, K219Q	none
HQ426729		Vertical	1992-06-02	2004-10-13	8-13	Treated	ND	22	20079	M46I, N88S	M184V, L210W, T215Y	none
HQ426730		Vertical	1995-09-15	2009-10-08	13-21	Treated	829	28	1600	none	none	none
HQ426731		Vertical	1991-04-15	2009-12-09	13-21	Treated	730	29	104	M46I	M41L, D67N	K103N, V106I
HQ426732		Vertical	1990-03-15	28/02/01	8-13	Treated	1037	38	50	none	none	K103N
HQ426733		Vertical	1993-06-17	2008-01-03	13-21	Treated	1825	44	342	none	M41L, D67N, K70R, T215Y, K219Q	V90I
HQ426734		Vertical	1993-01-15	2009-07-30	13-21	Naive	ND	ND	ND	none	none	none
HQ426736		Vertical	2007-06-11	2009-09-28	2-8	Treated	1313	13	500000	none	none	L100V
HQ426747		Vertical	2004-02-15	2006-05-09	2-8	Treated	2019	45	26014	L90M	A62V, M184V	V90I
HQ426748		Vertical	1992-02-15	2009-12-11	13-21	Treated	792	45	23107	none	none	none
HQ426749		Vertical	1992-04-15	1995-05-03	2-8	Naive	542	18	54520	none	none	V106I
HQ426750		Vertical	1993-02-15	2004-04-30	8-13	Treated	ND	29	50	I47IV, I54IM	T69N, K70R, M184MV	Y181C
HQ426754		Vertical	2008-04-15	2009-11-23	2-8	Naive	ND	ND	ND	none	none	none
HQ426755		Vertical	2009-02-22	2009-04-21	0-2	Treated	4134	38	435300	none	none	V90I
HQ426757		Vertical	1991-04-15	2007-09-13	13-21	Treated	700	35	474	I84V, L90M	M41L	K101H, K103N, Y181C, G190A
HQ426758		Vertical	1995-06-28	2000-06-20	2-8	Treated	981	24	48000	L90M	D67N, T69D, K70KR, T215FV, K219Q	K103S, G190A
HQ426759		Vertical	1995-06-29	2003-05-13	8-13	Treated	1008	40	131	M46L, I54V, V82A, L90M	M41L, D67N, L74LV, Y115FY, L210W, T215Y	K101P, K103N
HQ426760		Vertical	2000-07-15	2002-02-21	0-2	Treated	2874	38	300	D30N	D67N, T215Y	none
HQ426762		Vertical	1992-07-20	2002-11-22	8-13	Treated	1174	39	686	I54V, V82AV, I84V	D67N, T69N, K70R, T215IT, K219E	Y181C, K238KN
HQ426763		Vertical	1993-01-21	2002-02-28	8-13	Treated	642	17	50	none	K65R, K219R	L100I, K103N, K238T
HQ426767		Vertical	1995-03-29	2006-06-15	8-13	Treated	768	23	1039	none	none	V90I
HQ426768		Vertical	2000-10-31	2002-10-29	2-8	Treated	1360	31	13306	none	none	Y318F
HQ426769		Vertical	1991-04-18	2008-02-04	13-21	Treated	273	22	15298	none	none	none
HQ426770		Vertical	1992-06-22	2005-07-06	13-21	Treated	719	25	64300	M46I, I54V, V82A, L90M	D67N, T69D, K70R, L74V, Y115F, M184V, K219Q	A98G, K103N, Y181C, G190A
HQ426771		Vertical	1993-10-13	1993-10-13	0-2	Naive	417	16.8	643420	none	none	V106EIKV
HQ426774		Vertical	2002-09-27	2002-09-26	2-8	Naive	27	2	56129	none	none	none
HQ426775		Vertical	2000-01-20	2003-02-19	2-8	Treated	1473	32	158886	D30N, M46I	M41L, D67N, K70R, L210W, T215Y	E138A
HQ426776		Vertical	2003-05-19	2007-05-29	13-21	Naive	219	14.34	643	none	none	none
HQ426777		Vertical	2004-05-27	2005-01-14	0-2	Treated	2621	44	500000	none	none	none
HQ426784		Vertical	1990-01-15	2006-11-16	13-21	Treated	554	28	9900	none	D67N, T69N, K219E	none
HQ426787		Vertical	1997-06-26	1997-09-02	0-2	Treated	ND	ND	ND	none	none	none
HQ426788		Vertical	1990-06-07	2000-07-19	8-13	Treated	501	11	617000	I54V, V82A, L90M	M41L, D67N, T69D, L74I, V75A, L210W, T215Y	G190RS
HQ426800		Vertical	1993-02-23	1996-09-09	2-8	Treated	721	30	42530	none	M41L, T69N, K70KR, T215Y	none
HQ426801		Vertical	1993-07-02	1995-04-04	2-8	Naive	821	22	93420	none	none	none
HQ426803		Vertical	1993-12-15	1995-10-18	2-8	Treated	ND	ND	ND	none	D67N, T69D, K70R	none
HQ426804		Vertical	1996-03-12	1997-09-02	2-8	Treated	ND	ND	ND	none	none	none
HQ426805		Vertical	1992-01-13	1993-11-26	2-8	Naive	530	30	9300	none	none	none
HQ426806		Vertical	1990-10-05	1995-04-04	2-8	Naive	ND	ND	ND	none	none	none
HQ426807		Vertical	1993-03-02	1996-10-01	2-8	Treated	262	14.4	128000	none	M41L, D67N, L210W, T215Y	none
HQ426808		Vertical	1994-04-18	1995-10-14	0-2	Naive	899	30	133670	none	T69NT	none
HQ426809		Vertical	1995-10-06	1999-09-16	2-8	Treated	576	46.9	3280	none	L74V	none
HQ426810		Vertical	1991-04-14	1995-10-18	2-8	Treated	ND	26.7	3000000	none	none	none
HQ426811		Vertical	1996-01-30	1997-01-13	0-2	Naive	ND	ND	ND	none	none	none
HQ426812		Vertical	1996-12-15	1996-04-11	8-13	Treated	ND	ND	ND	none	M41L, D67N, T69D, L210W, T215Y	none
HQ426813		Vertical	1996-03-23	1996-05-06	0-2	Treated	ND	36	630000	none	none	none
HQ426814		Vertical	1996-09-27	1996-05-22	0-2	Naive	2893	27	184000	none	none	none
HQ426815		Vertical	1996-10-20	1996-09-10	0-2	Naive	3039	50.1	42500	none	none	none
HQ426816		Vertical	1994-10-19	1996-11-14	2-8	Naive	2305	39	5110	none	M41L	none
HQ426817		Vertical	1990-04-27	1997-12-04	8-13	Treated	ND	ND	ND	none	none	none
HQ426818		Vertical	1997-10-20	1998-03-26	0-2	Treated	3845	45	107686	none	none	E138G
HQ426819		Vertical	1997-08-16	1997-08-25	0-2	Naive	732	29.62	3000000	none	M41L, L210W, T215S	none
HQ426820		Vertical	1994-07-03	1997-06-18	2-8	Treated	391	23	304000	none	none	none
HQ426821		Vertical	1995-10-03	1997-04-15	0-2	Naive	3218	42.7	546000	none	none	none
HQ426822		Vertical	1997-02-12	1997-02-12	0-2	Naive	ND	ND	ND	none	none	none
HQ426824		Vertical	1998-08-25	1998-05-26	0-2	Naive	131	5	3844000	none	none	none
HQ426825		Vertical	1997-01-15	1997-01-15	0-2	Naive	1211	30	2000000	none	none	none
HQ426826		Vertical	1996-12-09	2000-07-03	8-13	Treated	ND	16.17	200	none	K70R	none
HQ426827		Vertical	2000-09-15	2000-09-19	0-2	Naive	493	25.9	336000	none	none	none
HQ426830		Vertical	2002-06-24	2002-06-24	2-8	Naive	376	9	76300	none	none	none
HQ426831		Vertical	2003-09-12	2003-11-20	0-2	Naive	915	15	666000	none	none	none
HQ426832		Vertical	2007-11-22	2007-11-23	2-8	Naive	125	2.66	280000	none	none	E138A
HQ426833		Vertical	2008-05-06	2009-10-28	2-8	Treated	993	36.77	1900	none	none	none
HQ426835		Vertical	1993-03-26	2001-03-08	8-13	Treated	714	13.4	10000	M46I, I54V, V82A	D67N, K70R, M184V, K219Q	K103N
HQ426840		Vertical	1993-11-23	2005-07-01	8-13	Treated	1571	51	50	none	M41L, M184V, T215Y	none
HQ426842		Vertical	1995-03-31	2003-06-04	8-13	Treated	1107	48	120	none	M41L, M184V, L210W, T215Y	none
HQ426843		Vertical	1996-08-27	2006-05-24	8-13	Treated	665	38	50	I54V, V82A	D67N, M184V	A98AG, L100LV
HQ426844		Vertical	1995-03-09	2009-04-29	13-21	Treated	1709	41	50	none	K70R, M184V	none
HQ426845		Vertical	2001-03-18	2006-11-22	2-8	Treated	ND	ND	ND	none	none	none
HQ426847		Vertical	1990-07-06	2004-03-26	13-21	Treated	642	44	18000	none	L74V, M184V, L210W, T215Y	K103N, V108I, P225H
HQ426848		Vertical	1999-06-18	2000-01-20	0-2	Treated	4797	48.3	2600	none	none	none
HQ426849		Vertical	2000-02-15	2003-11-26	2-8	Treated	620	31	1600	D30N	K65KR, K70R, V75I, F77L, F116Y, Q151M	V90I, H221Y
HQ426850		Vertical	1996-05-15	2009-05-06	13-21	Treated	584	40	50	none	none	none
HQ426851		Vertical	1998-03-15	2000-04-27	2-8	Treated	812	12	870000	none	T215Y	none
HQ426852		Vertical	1997-06-04	2004-07-09	0-2	Treated	4133	42	100000	none	none	none
HQ426853		Vertical	1999-12-06	2004-04-30	2-8	Treated	618	15	2600	V32I, V82A, L90M	none	none
HQ426854		Vertical	1994-06-28	2003-05-14	8-13	Treated	848	42	1200	none	T215Y	V90I
HQ426855		Vertical	1994-12-15	2004-10-04	8-13	Treated	822	20	51000	D30N	D67N, T69N, K70R, T215F, K219Q	none
HQ426857		Vertical	1991-04-15	2003-09-18	8-13	Treated	282	20	890	M41L, D67N	T215Y	K103N, K238T
HQ426858		Vertical	1994-07-18	2005-09-28	8-13	Treated	966	26	9400	none	M41L, D67N, K70R, M184V, L210W, T215Y, K219Q	none
HQ426859		Vertical	1995-07-07	2003-12-30	8-13	Treated	686	20	2300	none	D67N, L210W, T215Y	K103N, V106IV, V108IV, G190AG
HQ426860		Vertical	1991-09-26	2006-06-28	13-21	Naive	ND	ND	ND	none	none	none
HQ426861		Vertical	1992-11-15	2004-09-14	8-13	Treated	588	28	4000	none	M41L, L210W, T215Y	K103N, Y181C, K238T
HQ426862		Vertical	1999-12-15	2002-12-17	2-8	Treated	2216	26	3500	none	D67DG, L74LV	none
HQ426863		Vertical	1997-01-28	2006-06-26	8-13	Treated	1352	40	50	none	M41L, L74V, M184V, L210LW, T215Y	E138A
HQ426864		Vertical	2005-10-10	2005-09-18	2-8	Treated	175	11	38900	I54V, V82C, L90M	D67N, K70R, T215Y, K219Q	K103N, G190A
HQ426865		Vertical	1998-06-15	2009-02-25	13-21	Treated	939	41	310	none	M184V	K103N, P225H, K238T
HQ426866		Vertical	1992-05-30	2004-09-29	8-13	Treated	577	15	666000	D30N	M41L, M184V, L210W, T215Y	E138Q
HQ426867		Vertical	1991-05-15	1999-11-10	8-13	Naive	ND	ND	ND	none	none	none
HQ426869		Vertical	1997-01-15	2006-06-28	13-21	Treated	ND	18	100000	none	M41L, D67N, T69D, L210W, T215Y	none
HQ426870		Vertical	1991-08-16	2003-01-16	8-13	Treated	1166	27	16000	D30N	M41L, D67N, M184V, L210W, T215Y	none
HQ426871		Vertical	1989-03-15	2002-11-04	13-21	Treated	486	34	170000	M46I, L90M	M41L, D67N, L210W, T215Y	K103N
HQ426872		Vertical	1990-11-30	2002-10-23	13-21	Treated	225	18	1000	none	M41L, D67N, K70R, L74I, L210W, T215F, K219Q	Y181C, G190A
HQ426873		Vertical	1994-06-15	2003-05-01	13-21	Treated	780	30	2600	M46L, V82A	D67N, T69D, M184V, L210W, T215Y	none
HQ426874		Vertical	1992-02-15	2003-11-07	13-21	Treated	694	26	50	none	none	none
HQ426876		Vertical	1998-03-15	2004-05-27	8-13	Treated	ND	ND	ND	none	D67NS, T69NT, K70R, T215I, K219E	K101E, G190S
HQ426877		Vertical	1994-07-19	2000-02-28	2-8	Treated	ND	ND	25608	none	M41L, L210W	none
HQ426878		Vertical	1987-12-18	1997-12-01	8-13	Treated	551	33	200	none	none	none
HQ426879		Vertical	1989-03-22	2000-02-28	8-13	Treated	ND	ND	14300	none	T215S	none
HQ426880		Vertical	1991-01-19	2000-04-14	8-13	Treated	ND	ND	7100	none	V75LV, M184LM, T215P	none
HQ426881		Vertical	1991-09-21	2000-01-27	8-13	Treated	455	21	1400	none	M184V	none
HQ426882		Vertical	2002-09-29	2008-07-03	2-8	Treated	ND	ND	ND	none	M41L, L210W, T215Y	Y188L
HQ426883		Vertical	1992-10-15	2008-07-01	13-21	Treated	ND	ND	ND	none	none	none
HQ426886		Vertical	1996-12-02	2003-09-25	2-8	Treated	1271	38	14600	I84V, L90M	M41L, D67N, K70R, K219E	K103N, Y181C
HQ426887		Vertical	1998-03-26	2008-05-29	13-21	Treated	ND	ND	ND	none	M41L, D67N	none
HQ426888		Vertical	2004-10-25	2004-10-29	0-2	Naive	1320	43	750000	none	none	K103N, P225H
HQ426889		Vertical	1994-06-15	16/04/09	13-21	Treated	1151	27	963	I84IV, L90LM	M41L, D67DN, L74LV, M184MV	K103N
HQ426891		Vertical	2000-04-25	2009-03-31	8-13	Treated	622	25	1678	none	M184IMV	V90IV, E138AE, Y181CY, H221HY
JQ315954		Vertical	1995-07-15	2005-10-01	13-21	Treated	717	31	98	M46I, I84V, L90M	M41L, D67N, L210W, T215Y	K103KN, Y188L, H221HY
JQ351951		Vertical	1986-10-15	2005-04-27	13-21	Treated	99	10	13383	none	M41LM, D67N, T69D, T215FV, K219Q	none
JQ351961		Vertical	1994-01-25	2004-02-24	8-13	Treated	479	23	15300	D30N	M184V, T215F	none
JQ351967		Vertical	1998-08-15	2003-01-09	2-8	Treated	829	24	51268	none	M184V	K103T
JQ351972		Vertical	1998-07-15	2009-11-23	8-13	Treated	374	20	157571	none	none	none
JQ351976		Vertical	1996-09-12	2002-07-12	2-8	Treated	1183	24	1187	M46IM, L90M	A62V, M184V	V90I
JQ351984		Vertical	1988-12-15	2005-01-10	13-21	Treated	25	2	160233	V32I, M46I, I47V, I54V, V82A, L90M	M41L, D67N, L210W, T215Y	none
JQ351986		Vertical	1990-07-19	2003-06-17	13-21	Treated	723	40	790	I84V, L90M	K70R, M184V	K101EK, K103KN, G190GRS
JQ351989		Vertical	1990-10-15	2006-05-22	13-21	Treated	315	14	11001	none	none	none
JQ351991		Vertical	1995-06-01	2003-01-29	8-13	Treated	1244	34	325	none	K70KR, T215ST	none
JQ351992		Vertical	1997-02-15	2005-10-20	13-21	Treated	253	36	500000	M46I, I54V, L76V, V82A	M41L, D67E, L74LV, V75M, L210W, T215Y	A98G, K101E, V179D, Y181C, G190A
JQ351993		Vertical	2002-07-15	2010-02-24	13-21	Treated	275	19	58183	none	M184V	none
JQ351997		Vertical	1990-10-04	2005-07-18	13-21	Treated	734	36	50	L90M	M41L, D67N, T69D, L74I, M184V, L210W, T215Y, K219Q	none
JQ351998		Vertical	2000-03-01	2004-03-12	8-13	Naive	ND	ND	ND	D30N N88D	A62V, K70R	Y181C
JQ351999		Vertical	1989-08-16	2011-01-10	13-21	Treated	599	27	251897	none	none	none
JQ352007		Vertical	2009-09-09	2009-10-09	0-2	Naive	467	26	42000	none	none	none
JQ352013		Vertical	1996-10-22	2010-11-24	13-21	Treated	761	34	20000	M46I, L90M	M41L, L210W, T215Y	none
JQ352014		Vertical	1994-06-15	2010-01-20	13-21	Treated	ND	ND	ND	V32IV, I47IV, I54IM, L90LM	D67N, T69D, T215V, K219Q	V108I
JQ352017		Vertical	1993-08-20	2001-05-24	8-13	Treated	188	12	26000	M46I, I54V, I84V, L90M	M41L, D67N, T69D, K70R, L74V, V75M	L100I, K103N
JQ352018		Vertical	1999-09-15	2010-04-21	8-13	Naive	576	22	180000	none	none	none
JQ352021		Vertical	1992-04-15	2006-02-08	13-21	Treated	ND	ND	ND	L90M	M184V	none
JQ352022		Vertical	1999-09-15	2006-04-19	2-8	Treated	ND	ND	ND	none	M41L, L74V	K101E, G190A
JQ352023		Vertical	2002-02-06	2009-01-13	2-8	Treated	ND	ND	ND	none	none	none
KP881483		Vertical	2002-07-12	2003-06-10	0-2	Treated	2851	46	50	D30N	none	none
KP881484		Vertical	1994-02-08	2004-02-09	8-13	Treated	461	26	7360	M46I, V82S, L90M	L74V	L100I, K103N
KP881485		Vertical	1996-02-29	2004-03-09	8-13	Treated	327	16	400	none	M41L, D67N, K70R, T215F, K219Q	none
KP881486		Vertical	1999-09-15	2004-06-15	2-8	Treated	ND	23	34100	none	none	K103N, Y181C
KP881487		Vertical	2000-01-24	2002-09-06	2-8	Treated	1687	31	21588	none	T215Y	K103N
KP881488		Vertical	1991-08-15	2002-04-17	8-13	Treated	545	37	1217	none	none	none
KP881489		Vertical	1992-05-23	2004-04-01	8-13	Treated	563	23	1140	D30N	D67N, K70R, T215F, K219Q	none
KP881490		Vertical	1998-09-09	2005-06-27	8-13	Treated	523	22	93100	none	none	none
KP881491		Vertical	2003-01-15	2003-01-10	2-8	Treated	765	20	32111	none	D67N, K70R, M184V, T215IST, K219Q	K103N, E138Q, K238T
KP881492		Vertical	2001-01-16	2002-02-13	0-2	Treated	3319	39	74166	none	M184V	Y181C, G190A
KP881493		Vertical	1998-05-15	2002-01-30	2-8	Treated	294	9	130372	D30N	M41L, M184V, L210W, T215Y	E138A
KP881494		Vertical	1992-11-15	2002-05-07	8-13	Treated	834	36	296	none	NO	K103N
KP881495		Vertical	1997-10-10	2002-10-11	2-8	Treated	1095	33	3813	D30N	none	K103N
KP881496		Vertical	1998-07-28	2004-03-22	2-8	Treated	356	14	498220	I54V, V82AV, I84V	D67N, T69N, K70R, T215IT, K219E	Y181C, K238KN
KP881497		Vertical	1997-03-18	2005-11-14	8-13	Treated	460	18	1540	none	none	none
KR338891		Vertical	1990-05-17	2002-11-12	13-21	Treated	749	33	16000	none	M41L, L74V, M184V, L210LW, T215Y	E138A
KR338892		Vertical	1993-10-26	2007-03-09	13-21	Treated	874	39	10839	none	none	none
KR338893		Vertical	1990-04-04	2003-01-09	13-21	Treated	413	17	2406	none	M41L	K103N
KR338894		Vertical	1992-10-13	2002-02-22	8-13	Treated	1028	39	4910	none	K70R	none
KR338895		Vertical	1989-11-15	2003-10-02	13-21	Treated	863	18	52164	I47IV, I54A, V82A, L90M	M41L, D67N, T69D, L210W, T215Y	K103N
KR338896		Vertical	2006-06-06	2003-04-24	0-2	Treated	689	31	3646	L90M	M41L, L210W, T215Y	K103N
KR338897		Vertical	1995-07-20	2007-04-27	8-13	Treated	596	26	87493	none	D67N, T69N, K219Q	P225H

## Sheet: ADULTS
Acc. Number	Sex	Transmission	Diagnostic Date	Sequencing Date	Age Category	ART experience	CD4/mm3	% CD4	VL (c/ml)	DRM (PI)	DRM (NRTI)	DRM (NNRTI)
AY248423	Male	Heterosexual Sex		2003-03-21	Adult	Naive	351	27	152390	none	Y115F, M184V	none
AY248443	Unknown	Unknown		2002-06-07	Adult	Treated	252	88	63572.8	none	M184I	none
DQ103898	Male	Men who have Sex with Men		2004-04-16	Adult	Naive	905	18	15848.9	none	M41L	none
DQ103902	Unknown	Unknown		2001	Adult	Naive	ND	ND	ND	none	none	none
EU255312	Unknown	Unknown		2005	Adult	Treated	325	42	3829.96	none	none	none
EU255313	Unknown	Unknown		2005	Adult	Treated	278	41	62983.5	none	none	none
EU255314	Unknown	Unknown		2005	Adult	Treated	601	33	34291.2	none	M184I	G190S
EU255315	Unknown	Unknown		2005	Adult	Treated	472	41	21884	none	none	none
EU255316	Unknown	Unknown		2005	Adult	Treated	220	34	78385.7	none	none	none
EU255317	Unknown	Unknown		2005	Adult	Treated	ND	ND	ND	none	none	none
EU255318	Unknown	Unknown		2005	Adult	Naive	ND	ND	ND	none	none	none
EU255319	Unknown	Unknown		2005	Adult	Treated	84	28	134928	none	none	none
EU255320	Unknown	Unknown		2005	Adult	Treated	ND	ND	ND	none	none	none
EU255322	Unknown	Unknown		2005	Adult	Treated	155	32	50335.1	none	none	none
EU255323	Unknown	Unknown		2005	Adult	Treated	315	34	36729.2	none	none	none
EU255324	Unknown	Unknown		2005	Adult	Treated	618	30	49775.3	none	none	none
EU255325	Unknown	Unknown		2005	Adult	Treated	332	28	21993.5	I54V, V82A	M41L, T215D	K103N
EU255341	Unknown	Unknown		2005	Adult	Treated	289	39	19034.8	none	none	none
EU255343	Unknown	Unknown		2005	Adult	Treated	366	35	38492.3	none	M184V	K103N
EU255344	Unknown	Unknown		2005	Adult	Treated	ND	ND	ND	none	none	none
EU255350	Unknown	Unknown		2005	Adult	Naive	ND	ND	ND	none	none	none
EU255351	Unknown	Unknown		2005	Adult	Treated	ND	ND	ND	none	M184V	none
EU255352	Unknown	Unknown		2005	Adult	Treated	ND	ND	ND	none	none	Y181C
EU255357	Unknown	Unknown		2005	Adult	Treated	188	25	113273	none	none	none
EU255364	Unknown	Unknown		2005	Adult	Treated	772	39	68239.1	M46L, I54V, I84V, L90M	M41L, M184V, T215Y	K103S
EU255365	Male	Men who have Sex with Men		2005-02-07	Adult	Naive	27	4	125893	none	none	none
EU255366	Unknown	Unknown		2005-01-13	Adult	Treated	372	35	94733	none	none	none
EU255367	Unknown	Unknown		2006-01-16	Adult	Treated	50	15	301235	none	none	none
EU255371	Unknown	Unknown		2005	Adult	Treated	ND	ND	ND	none	M184V, T215Y	K103N, Y181C
EU255392	Unknown	Unknown		2006-12-13	Adult	Treated	341	29	39554.2	none	none	none
EU255393	Unknown	Unknown		2006-07-10	Adult	Treated	ND	ND	ND	none	D67N, K70R, T215F, K219Q	none
EU255394	Unknown	Unknown		2006-06-20	Adult	Treated	377	33	42892.8	none	none	none
EU255396	Unknown	Unknown		2006-01-01	Adult	Treated	501	33	57493.4	none	none	none
EU255397	Unknown	Unknown		2006-08-14	Adult	Treated	271	35	35932.3	none	none	none
EU255398	Unknown	Unknown		2006	Adult	Naive	ND	ND	ND	none	none	none
EU255399	Unknown	Unknown		2006-01-18	Adult	Treated	100	26	110475	none	none	none
EU255400	Unknown	Unknown		2006-02-06	Adult	Treated	ND	ND	ND	none	none	none
EU255401	Unknown	Unknown		2006	Adult	Naive	ND	ND	ND	none	none	none
EU255402	Unknown	Unknown		2006-02-28	Adult	Treated	1992	41	12903	none	none	none
EU255404	Unknown	Unknown		2006-03-07	Adult	Treated	ND	ND	ND	none	none	none
EU255405	Unknown	Unknown		2006-03-24	Adult	Treated	ND	ND	ND	none	none	none
EU255406	Male	Men who have Sex with Men		2006-04-25	Adult	Naive	204	30	6309.57	none	none	none
EU255407	Unknown	Unknown		2006	Adult	Naive	ND	ND	ND	none	none	none
EU255409	Unknown	Unknown		2006	Adult	Naive	ND	ND	ND	none	none	none
EU255410	Unknown	Unknown		2006-08-18	Adult	Treated	195	22	187221	none	none	none
EU255411	Unknown	Unknown		2006	Adult	Naive	ND	ND	ND	none	none	none
EU255412	Unknown	Unknown		2006	Adult	Naive	ND	ND	ND	none	none	none
EU255413	Unknown	Unknown		2006-09-19	Adult	Treated	ND	ND	ND	none	none	K103N
EU255414	Unknown	Unknown		2006-09-27	Adult	Treated	ND	ND	ND	none	none	none
EU255416	Unknown	Unknown		2006-10-23	Adult	Treated	187	21	201878	none	none	none
EU255417	Unknown	Unknown		2006-11-08	Adult	Treated	227	32	12673.7	none	none	none
EU255418	Unknown	Unknown		2006-11-06	Adult	Treated	167	38	39084.3	none	none	none
EU255420	Unknown	Unknown		2006	Adult	Naive	ND	ND	ND	none	none	none
EU255421	Unknown	Unknown		2006-12-28	Adult	Treated	306	29	79322.5	none	none	none
EU255438	Unknown	Unknown		2006-09-22	Adult	Treated	721	38	33674.6	none	none	none
EU255439	Unknown	Unknown		2006-09-20	Adult	Treated	302	39	55629.8	none	D67G	none
EU255440	Unknown	Unknown		2006-03-15	Adult	Treated	1622	38	103279	none	none	none
EU255441	Unknown	Unknown		2006-12-22	Adult	Treated	482	38	55729.3	none	none	none
EU255445	Unknown	Unknown		2007-02-09	Adult	Treated	ND	ND	ND	none	none	none
EU255447	Unknown	Unknown		2006-05-22	Adult	Treated	682	32	124683	none	none	none
EU255448	Unknown	Unknown		2006-11-16	Adult	Treated	280	30	38942.1	none	none	none
EU255451	Unknown	Unknown		2006-06-28	Adult	Treated	1617	44	68217.4	none	M184V	none
EU255452	Unknown	Unknown		2006-07-12	Adult	Treated	991	30	33718.4	none	none	none
EU255454	Unknown	Unknown		2006-09-22	Adult	Treated	252	35	56978.4	none	none	none
EU255455	Unknown	Unknown		2006-09-15	Adult	Treated	883	34	46281.2	none	K219Q	none
EU255457	Unknown	Unknown		2007-03-20	Adult	Treated	267	38	39021.5	none	none	none
EU255458	Unknown	Unknown		2006-12-01	Adult	Treated	173	31	66936.4	none	none	none
EU255464	Unknown	Unknown		2006-08-22	Adult	Treated	345	29	96883.8	none	none	none
EU255466	Unknown	Unknown		2006-04-06	Adult	Treated	240	31	41483.6	none	none	K103N
EU255472	Unknown	Unknown		2006-08-04	Adult	Treated	348	44	88381.4	none	none	none
EU255478	Unknown	Unknown		2006-01-16	Adult	Treated	201	31	92349	none	none	none
EU255479	Unknown	Unknown		2006-12-22	Adult	Treated	125	38	34862.7	none	none	none
EU255480	Male	Injectable Drug User		2004-07-21	Adult	Naive	308	22	501187	none	none	none
EU255481	Unknown	Unknown		2006-05-03	Adult	Treated	ND	ND	ND	M46I, V82A, N88D	D67N, K70R, K219Q	M230L
EU255486	Male	Men who have Sex with Men		2007	Adult	Naive	348	10	199526	none	none	none
EU255487	Male	Injectable Drug User		2007	Adult	Naive	1287	33	5011.87	none	none	none
EU255488	Male	Heterosexual Sex		2007	Adult	Naive	31	9	199526	none	none	none
EU255494	Male	Men who have Sex with Men		2007-01-19	Adult	Naive	294	11	111563	none	none	none
EU255495	Female	Unknown		2007	Adult	Treated	ND	ND	ND	none	none	none
EU255497	Female	Injectable Drug User		2007	Adult	Naive	201	28	50118.7	none	none	none
EU255498	Female	Unknown		2007	Adult	Naive	376	27	10000	none	none	none
EU255499	Male	Men who have Sex with Men		2007	Adult	Naive	187	32	25118.9	none	none	none
EU255500	Female	Injectable Drug User		2007	Adult	Naive	601	22	12589.3	none	none	none
EU255501	Male	Men who have Sex with Men		2007	Adult	Treated	ND	ND	ND	M46I, I54V, V82A, N88D, L90M	M41L, F116Y, Q151M, T215Y	L100I, Y188L
EU255505	Male	Men who have Sex with Men		2007-02-06	Adult	Treated	294	32	88327.2	none	none	none
EU255506	Male	Men who have Sex with Men		2007	Adult	Naive	468	31	7943.28	none	none	none
EU255515	Male	Unknown		2007-03-05	Adult	Naive	500	21	39810.7	none	none	none
EU255517	Male	Men who have Sex with Men		2007	Adult	Naive	268	27	16982.4	none	none	none
EU255520	Male	Injectable Drug User		2006-11-28	Adult	Treated	ND	ND	ND	none	none	none
EU255521	Male	Men who have Sex with Men		2007	Adult	Naive	525	29	3981.07	none	none	none
EU255532	Male	Injectable Drug User		2007	Adult	Treated	488	32	68392.5	none	none	none
EU255533	Female	Injectable Drug User		2007	Adult	Naive	1389	36	501.187	none	none	none
EU255535	Male	Injectable Drug User		2007-08-07	Adult	Treated	56	26	199743	none	none	none
EU255536	Male	Men who have Sex with Men		2007	Adult	Naive	351	25	25118.9	none	none	none
EU255537	Male	Men who have Sex with Men		2007	Adult	Naive	143	24	31622.8	none	none	none
EU255538	Male	Men who have Sex with Men		2007	Adult	Treated	7364	47	300	none	none	none
EU255539	Male	Men who have Sex with Men		2007	Adult	Treated	ND	ND	ND	none	none	none
EU255541	Male	Men who have Sex with Men		2007	Adult	Naive	429	14	101823	none	none	none
EU255559	Male	Unknown		2007	Adult	Naive	629	15	39810.7	none	none	none
EU255561	Male	Unknown		2007	Adult	Naive	489	12	31622.8	none	none	none
EU255564	Male	Unknown		2007	Adult	Naive	100	10	158489	none	none	none
EU255565	Male	Unknown		2007	Adult	Naive	521	33	25118.9	none	none	none
EU255567	Male	Men who have Sex with Men		2007	Adult	Naive	663	30	12589.3	none	none	none
FJ481714	Male	Injectable Drug User		2000	Adult	Naive	921	35	3981.07	none	none	K103N
FJ481715	Male	Unknown		2000	Adult	Naive	1821	36	316.228	none	none	none
FJ481718	Male	Injectable Drug User		2001	Adult	Naive	1323	27	1584.89	none	none	none
FJ481722	Unknown	Unknown		2002	Adult	Naive	ND	ND	ND	none	none	none
FJ481723	Unknown	Unknown		2002	Adult	Naive	ND	ND	ND	none	V75A	none
FJ481727	Unknown	Unknown		2004	Adult	Naive	ND	ND	ND	none	none	none
FJ481729	Unknown	Unknown		2004	Adult	Naive	ND	ND	ND	none	none	none
FJ481730	Unknown	Unknown		2004	Adult	Naive	ND	ND	ND	none	none	K103N
FJ481733	Unknown	Unknown		2004	Adult	Naive	388	22	10000	none	none	none
FJ481735	Male	Men who have Sex with Men		2004-11-29	Adult	Naive	367	12	199526	none	none	none
FJ481739	Male	Men who have Sex with Men		2004-12-01	Adult	Naive	482	12	19952.6	none	none	none
FJ481741	Male	Men who have Sex with Men		2004-11-15	Adult	Naive	646	30	10000	none	none	none
FJ481744	Male	Men who have Sex with Men		2004-11-29	Adult	Naive	541	32	6309.57	none	none	none
FJ481745	Male	Men who have Sex with Men		2004-04-16	Adult	Naive	757	25	5920.21	none	none	none
FJ481748	Male	Men who have Sex with Men		2004-04-16	Adult	Naive	678	23	19952.6	none	none	none
FJ481749	Male	Heterosexual Sex		2004-04-16	Adult	Naive	509	22	125893	none	none	none
FJ481751	Male	Men who have Sex with Men		2004-04-16	Adult	Naive	1151	28	1000	none	none	none
FJ481752	Male	Men who have Sex with Men		2004-04-16	Adult	Naive	632	22	31622.8	none	none	none
FJ481753	Male	Men who have Sex with Men		2004-04-16	Adult	Naive	885	29	794.328	none	none	none
FJ481754	Male	Men who have Sex with Men		2004-11-08	Adult	Naive	384	10	63095.7	none	none	none
FJ481756	Male	Men who have Sex with Men		2004-10-25	Adult	Naive	832	19	12589.3	none	none	none
FJ481761	Male	Men who have Sex with Men		2005-06-27	Adult	Naive	533	31	80809.4	none	none	none
FJ481767	Male	Men who have Sex with Men		2005-04-12	Adult	Naive	387	19	5011.87	none	none	none
FJ481772	Male	Heterosexual Sex		2005-06-01	Adult	Naive	491	29	99384.4	none	none	none
FJ481773	Male	Men who have Sex with Men		2005-06-01	Adult	Naive	721	32	69382.5	none	none	none
FJ481778	Male	Men who have Sex with Men		2005-06-13	Adult	Naive	456	28	92029	none	none	none
FJ481780	Male	Men who have Sex with Men		2005-06-15	Adult	Naive	1298	35	146392	none	none	none
FJ481781	Male	Men who have Sex with Men		2005-05-23	Adult	Naive	236	11	398107	none	none	none
FJ481782	Male	Men who have Sex with Men		2005-03-14	Adult	Naive	350	10	15848.9	none	none	none
FJ481787	Male	Injectable Drug User		2005-05-04	Adult	Naive	464	19	316228	none	none	none
FJ481791	Male	Men who have Sex with Men		2005-05-09	Adult	Naive	832	29	794.328	none	none	none
FJ481795	Male	Men who have Sex with Men		2004-04-16	Adult	Naive	662	22	31622.8	none	none	none
FJ481797	Male	Men who have Sex with Men		2005-01-24	Adult	Naive	422	14	31622.8	none	L210W	none
FJ481799	Male	Injectable Drug User		2005-03-23	Adult	Naive	458	16	7943.28	none	none	none
FJ481800	Male	Men who have Sex with Men		2005-03-28	Adult	Naive	583	21	158.489	none	none	none
FJ481802	Male	Men who have Sex with Men		2005-04-15	Adult	Naive	464	12	121734	none	none	none
FJ481805	Male	Men who have Sex with Men		2005-03-07	Adult	Naive	311	18	63095.7	none	none	none
FJ481806	Male	Men who have Sex with Men		2006-10-09	Adult	Naive	454	14	12589.3	none	M184V	none
FJ481807	Male	Injectable Drug User		2004-09-08	Adult	Naive	104	9	501187	none	none	none
FJ481808	Male	Men who have Sex with Men		2004-04-16	Adult	Naive	774	27	25118.9	L24I, M46I, I54AV, V82A	M41L, D67N, L74V, T215Y	K103N
FJ481810	Male	Injectable Drug User		2004-04-16	Adult	Naive	455	26	63095.7	none	none	none
FJ481821	Male	Unknown		2006-03-21	Adult	Naive	1083	31	15848.9	none	none	none
FJ481822	Male	Unknown		2006-03-21	Adult	Naive	371	20	316228	none	none	none
FJ481830	Male	Unknown		2006-03-21	Adult	Naive	850	29	50118.7	none	none	none
FJ481831	Male	Unknown		2006-01-16	Adult	Naive	387	23	10000	none	none	none
FJ481833	Male	Unknown		2006-03-21	Adult	Naive	320	19	7943.28	none	none	none
FJ481839	Male	Unknown		2006-03-21	Adult	Naive	376	22	6309.57	none	none	none
FJ481840	Male	Unknown		2006-03-21	Adult	Naive	619	28	501187	none	none	none
FJ481841	Male	Unknown		2006-03-21	Adult	Naive	564	22	63095.7	none	K70R	none
FJ481845	Female	Unknown		2006-03-21	Adult	Naive	392	19	3162.28	none	none	none
FJ481849	Male	Men who have Sex with Men		2006-09-21	Adult	Naive	582	25	33732.8	none	none	none
FJ481851	Male	Men who have Sex with Men		2006-09-21	Adult	Naive	873	36	25308.5	none	none	none
FJ481855	Male	Heterosexual Sex		2006-09-21	Adult	Naive	301	18	149363	none	none	none
FJ481860	Male	Heterosexual Sex		2007-02-09	Adult	Naive	623	28	630.957	none	D67N, T69D, L210W, T215S	none
FJ481862	Male	Unknown		2006-01-16	Adult	Naive	222	9	158489	none	none	none
GU264005	Female	Injectable Drug User		2003-11-18	Adult	Treated	472	37	40377.4	none	none	none
KC340093	Unknown	Unknown		2004-10-21	Adult	Treated	95	30	39221.5	none	none	none
KC340095	Male	Men who have Sex with Men		2007-03-28	Adult	Naive	177	10	199526	none	none	none
KC340096	Unknown	Unknown		2003-11-26	Adult	Treated	219	44	28734.9	none	none	none
KC340097	Unknown	Unknown		2003-04-24	Adult	Treated	ND	ND	ND	none	none	none
KC340098	Unknown	Unknown		2003-05-07	Adult	Treated	154	29	29338.3	none	none	none
KC340100	Unknown	Unknown		2003-06-27	Adult	Treated	ND	ND	ND	none	none	none
KC340102	Unknown	Unknown		2004-06-21	Adult	Treated	267	28	42894.6	none	none	none
KC340103	Unknown	Unknown		2004-06-21	Adult	Treated	ND	ND	ND	none	none	none
KC340106	Unknown	Unknown		2004-08-17	Adult	Treated	608	55	1100	none	none	none
KC340108	Female	Heterosexual Sex		2008-03-11	Adult	Naive	333	23	50118.7	none	none	none
KC340110	Male	Men who have Sex with Men		2007-01-16	Adult	Naive	1312	34	630.957	none	none	none
KC340111	Male	Men who have Sex with Men		2007-04-25	Adult	Naive	412	28	125893	none	none	none
KC340114	Male	Injectable Drug User		2003-03-27	Adult	Naive	378	21	199526	none	none	none
KC340115	Male	Injectable Drug User		2006-05-03	Adult	Naive	478	19	100000	none	none	none
KC340117	Male	Injectable Drug User		2003-12-03	Adult	Naive	1299	36	3981.07	none	none	none
KC340118	Male	Men who have Sex with Men		2004-05-12	Adult	Naive	278	29	19952.6	none	none	none
KC340125	Male	Heterosexual Sex		2007-12-19	Adult	Naive	672	38	2511.89	none	none	none
KC340126	Male	Men who have Sex with Men		2008-06-04	Adult	Naive	451	18	125893	none	none	none
KC340149	Male	Men who have Sex with Men		2009-01-29	Adult	Naive	191	27	125893	none	none	none
KC340150	Unknown	Unknown		2005-03-28	Adult	Treated	ND	ND	ND	none	M41L, D67N, L210W, T215Y	none
KC340152	Male	Men who have Sex with Men		2000-02-22	Adult	Treated	ND	ND	ND	V82L	none	none
KC340154	Unknown	Unknown		2005-03-29	Adult	Treated	67	12	278394	L23I, M46L, F53L, I54V, V82A, L90M	M41L, D67N, L210W, T215Y	none
KC340155	Unknown	Unknown		2004-02-11	Adult	Treated	186	39	67492.3	none	K65R	L100I, K103N
KC340156	Unknown	Unknown		2003-08-12	Adult	Treated	156	34	44882.5	none	M41L	none
KC340160	Male	Men who have Sex with Men		2002-11-26	Adult	Treated	105	43	37947.2	none	M184V	K103N
KC340162	Unknown	Unknown		2001-10-04	Adult	Treated	620	40	32886.4	none	none	none
KC340163	Male	Men who have Sex with Men		2003-04-21	Adult	Treated	1718	41	37920.8	none	none	none
KC340164	Female	Injectable Drug User		2007-04-13	Adult	Naive	821	25	31622.8	none	none	none
KC340165	Male	Injectable Drug User		2006-09-08	Adult	Treated	259	35	28921.7	none	none	none
KC340167	Female	Injectable Drug User		2003-06-03	Adult	Treated	ND	ND	ND	none	none	none
KC340168	Male	Men who have Sex with Men		2000-01-03	Adult	Treated	ND	ND	ND	none	none	none
KC340171	Male	Injectable Drug User		2001-10-19	Adult	Treated	377	30	67549.3	none	none	none
KC340172	Unknown	Unknown		2006-12-28	Adult	Treated	154	35	29003.6	none	none	none
KC340173	Unknown	Unknown		2003-10-24	Adult	Treated	290	32	39882.5	none	none	none
KC340174	Male	Injectable Drug User		2006-04-21	Adult	Naive	699	28	31622.8	none	none	none
KC340175	Male	Injectable Drug User		2000-02-01	Adult	Treated	195	21	31947.3	none	none	none
KC340177	Unknown	Unknown		2006-06-29	Adult	Treated	110	34	25739.1	none	none	none
KC340178	Female	Injectable Drug User		2007-03-22	Adult	Treated	214	38	38937.2	none	none	none
KC340179	Unknown	Unknown		2005-10-13	Adult	Treated	308	29	44982.7	none	none	none
KC340180	Unknown	Unknown		2003-09-12	Adult	Treated	399	40	77835.3	none	none	none
KC340182	Male	Injectable Drug User		2008-06-30	Adult	Naive	1082	22	39810.7	none	none	none
KC340183	Male	Men who have Sex with Men		2003-12-30	Adult	Naive	125	13	501187	none	none	none
KC340187	Unknown	Unknown		2003-04-09	Adult	Treated	550	31	83483.3	none	none	none
KC340195	Male	Unknown		2004-03-11	Adult	Treated	191	21	53972	none	none	none
KC340198	Male	Men who have Sex with Men		2005-03-15	Adult	Treated	ND	ND	ND	none	none	none
KC340201	Unknown	Unknown		2006-07-10	Adult	Treated	400	33	39273.3	none	none	none
KC340202	Unknown	Unknown		2005-11-07	Adult	Treated	489	31	69374.7	none	none	none
KC340206	Unknown	Unknown		2003-01-08	Adult	Treated	ND	ND	ND	none	none	none
KC340207	Unknown	Unknown		2002-01-25	Adult	Treated	ND	ND	ND	none	none	none
KC340208	Unknown	Unknown		2003-11-18	Adult	Treated	549	31	56388.3	none	none	none
KC340210	Male	Men who have Sex with Men		2000-03-28	Adult	Treated	ND	ND	ND	none	none	none
KC340215	Unknown	Unknown		2003-01-21	Adult	Treated	232	30	67822.8	none	none	none
KC340216	Unknown	Unknown		2006-10-06	Adult	Treated	ND	ND	ND	none	none	none
KC340217	Unknown	Unknown		2004-03-31	Adult	Treated	ND	ND	ND	none	none	none
KC340218	Unknown	Unknown		2006-10-11	Adult	Treated	1634	54	51983.5	none	none	none
KC340219	Unknown	Unknown		2002-06-07	Adult	Treated	288	36	39004.7	none	none	none
KC340220	Unknown	Unknown		2002-06-21	Adult	Treated	386	38	42078.3	none	none	none
KC340222	Unknown	Unknown		2005-12-29	Adult	Treated	763	35	66392.7	none	none	none
KC340223	Unknown	Unknown		2002-11-19	Adult	Treated	ND	ND	ND	none	none	none
KC340224	Male	Men who have Sex with Men		2009-01-28	Adult	Naive	493	28	63095.7	none	none	none
KC340225	Unknown	Unknown		2003-02-04	Adult	Treated	ND	ND	ND	none	none	none
KC340226	Unknown	Unknown		2003-02-27	Adult	Treated	224	35	72395.4	none	none	none
KC340227	Unknown	Unknown		2006-09-11	Adult	Treated	ND	ND	ND	none	none	none
KC340228	Unknown	Unknown		2003-02-03	Adult	Treated	1688	49	9453.9	none	none	none
KC340230	Unknown	Unknown		2005-10-04	Adult	Treated	504	30	29033.5	none	none	none
KC340231	Unknown	Unknown		2003-04-11	Adult	Treated	89	21	101773	none	none	none
KC340232	Unknown	Unknown		2006-12-01	Adult	Treated	177	38	48993.4	none	none	none
KC340233	Unknown	Unknown		2004-10-22	Adult	Treated	499	40	67883.3	none	none	none
KC340234	Unknown	Unknown		2006-11-14	Adult	Treated	ND	ND	ND	none	none	none
KC340235	Unknown	Unknown		2003-04-21	Adult	Treated	ND	ND	ND	none	none	none
KC340236	Unknown	Unknown		2003-04-02	Adult	Treated	277	30	21893.8	none	none	none
KC340237	Male	Men who have Sex with Men		2008-04-07	Adult	Naive	293	22	12589.3	none	none	none
KC340238	Unknown	Unknown		2003-06-05	Adult	Treated	ND	ND	ND	none	none	none
KC340239	Male	Injectable Drug User		2007-12-03	Adult	Naive	734	31	25118.9	none	none	none
KC340243	Unknown	Unknown		2003-08-11	Adult	Treated	392	41	12493.6	none	none	none
KC340247	Unknown	Unknown		2003-08-28	Adult	Treated	230	39	83645.4	none	none	none
KC340249	Male	Injectable Drug User		2007-05-11	Adult	Naive	1687	38	3162.28	none	none	none
KC340251	Female	Injectable Drug User		2004-10-07	Adult	Treated	79	21	893744	none	none	none
KC340252	Unknown	Unknown		2003-09-26	Adult	Treated	1201	40	29773.3	none	none	none
KC340254	Unknown	Unknown		2003-10-15	Adult	Treated	846	41	18933.5	none	none	none
KC340255	Male	Unknown		2000-10-24	Adult	Treated	1101	28	48296.4	none	none	none
KC340256	Unknown	Unknown		2004-07-02	Adult	Treated	ND	ND	ND	none	none	none
KC340259	Female	Injectable Drug User		2004-10-29	Adult	Treated	156	29	25663.8	none	none	none
KC340260	Unknown	Unknown		2003-12-26	Adult	Treated	1703	56	1102	none	none	none
KC340261	Unknown	Unknown		2004-01-29	Adult	Treated	808	32	40899.3	none	none	none
KC340263	Female	Heterosexual Sex		2008-12-22	Adult	Naive	1034	35	1380.38	none	none	none
KC340264	Unknown	Unknown		2004-02-06	Adult	Treated	337	38	31883.7	none	none	none
KC340265	Unknown	Unknown		2004-02-25	Adult	Treated	129	31	30448.4	none	none	none
KC340266	Unknown	Unknown		2004-02-23	Adult	Treated	448	16	33454.6	none	none	none
KC340268	Unknown	Unknown		2004-03-29	Adult	Treated	1678	55	904.45	none	none	none
KC340269	Unknown	Unknown		2004-03-31	Adult	Treated	406	33	34997.3	none	none	none
KC340270	Unknown	Unknown		2004-04-13	Adult	Treated	287	29	90447.9	none	none	none
KC340271	Male	Others		2007-03-10	Adult	Naive	55	8	251189	none	none	none
KC340272	Unknown	Unknown		2004-04-30	Adult	Treated	1704	45	54867	none	none	none
KC340273	Unknown	Unknown		2004-04-23	Adult	Treated	ND	ND	ND	none	none	none
KC340275	Unknown	Unknown		2004-05-31	Adult	Treated	334	33	51299.5	none	none	none
KC340278	Unknown	Unknown		2004-06-16	Adult	Treated	673	35	27839.5	none	none	none
KC340279	Unknown	Unknown		2004-06-17	Adult	Treated	1200	45	1920	none	none	none
KC340280	Unknown	Unknown		2005-08-26	Adult	Treated	313	29	89734.7	none	none	none
KC340281	Unknown	Unknown		2005-06-17	Adult	Treated	550	41	41288.4	none	none	none
KC340282	Unknown	Unknown		2004-12-02	Adult	Treated	731	36	38492.2	none	none	none
KC340283	Unknown	Unknown		2004-10-18	Adult	Treated	155	22	22938.5	none	none	none
KC340284	Unknown	Unknown		2004-10-26	Adult	Treated	1382	24	127454	none	none	none
KC340285	Male	Heterosexual Sex		2008-10-06	Adult	Naive	401	26	1000	none	none	none
KC340286	Unknown	Unknown		2004-12-02	Adult	Treated	449	33	88391.2	none	none	none
KC340287	Male	Men who have Sex with Men		2006-07-07	Adult	Naive	190	30	19952.6	none	none	none
KC340288	Male	Men who have Sex with Men		2005	Adult	Naive	602	29	7943.28	none	none	none
KC340290	Male	Unknown		2001-05-10	Adult	Treated	267	29	22483.7	none	none	none
KC340291	Male	Men who have Sex with Men		2001-05-22	Adult	Treated	1111	37	87227.4	none	none	none
KC340292	Male	Men who have Sex with Men		2006-09-22	Adult	Naive	445	21	39810.7	none	none	none
KC340294	Male	Men who have Sex with Men		2007	Adult	Naive	892	33	6309.57	none	none	none
KC340296	Female	Heterosexual Sex		2008-07-30	Adult	Naive	422	29	7943.28	none	none	none
KC340297	Male	Men who have Sex with Men		2007-12-12	Adult	Naive	184	25	79432.8	none	none	none
KC340298	Male	Injectable Drug User		2007-10-25	Adult	Naive	337	32	19952.6	none	none	none
KC340300	Male	Injectable Drug User		2005-07-08	Adult	Treated	443	35	25939.5	none	none	none
KC340302	Male	Unknown		2001-10-10	Adult	Treated	304	33	38992.4	none	none	none
KC340303	Male	Men who have Sex with Men		2007-02-12	Adult	Naive	303	36	7943.28	none	none	none
KC340304	Male	Men who have Sex with Men		2003-11-04	Adult	Naive	102	8	158489	none	none	none
KC340305	Male	Injectable Drug User		2005	Adult	Naive	225	21	100000	none	none	none
KC340307	Male	Men who have Sex with Men		2006-10-30	Adult	Treated	ND	ND	ND	none	none	none
KC340310	Male	Unknown		2007-11-15	Adult	Naive	231	27	12589.3	none	none	none
KC340311	Male	Heterosexual Sex		2007	Adult	Naive	33	12	100000	none	none	none
KC340313	Male	Men who have Sex with Men		2007-11-27	Adult	Naive	467	31	15848.9	none	none	none
KC340316	Male	Men who have Sex with Men		2007	Adult	Naive	1687	38	12589.3	none	none	none
KC340319	Male	Men who have Sex with Men		2007-05-18	Adult	Naive	185	29	31622.8	none	none	none
KC340322	Male	Injectable Drug User		2003-02-05	Adult	Naive	229	18	316228	none	none	none
KC340323	Female	Unknown		2001-12-11	Adult	Treated	441	41	23891.3	none	none	none
KC340324	Male	Injectable Drug User		2002-01-17	Adult	Treated	ND	ND	ND	none	none	none
KC340327	Male	Injectable Drug User		2008-06-02	Adult	Naive	345	32	12589.3	none	none	none
KC340330	Male	Men who have Sex with Men		2003-08-26	Adult	Naive	1767	37	4168.69	none	none	none
KC340334	Female	Heterosexual Sex		2003-09-10	Adult	Naive	502	30	12589.3	none	none	none
KC340336	Male	Men who have Sex with Men		2007-05-23	Adult	Naive	364	29	25118.9	none	none	none
KC340342	Male	Injectable Drug User		2004-06-14	Adult	Naive	401	15	199526	none	none	none
KC340343	Male	Injectable Drug User		2005-06-28	Adult	Treated	88	22	121892	none	none	none
KC340345	Male	Men who have Sex with Men		2000-12-11	Adult	Naive	999	29	39810.7	none	none	none
KC340349	Male	Injectable Drug User		2004-08-26	Adult	Naive	24	11	501187	none	none	none
KC340350	Male	Men who have Sex with Men		2004-10-27	Adult	Naive	338	29	1995.26	none	none	none
KC340355	Male	Injectable Drug User		2004-08-04	Adult	Naive	189	32	199526	none	none	none
KC340360	Male	Men who have Sex with Men		2004-12-01	Adult	Naive	449	33	501187	none	none	none
KC340363	Unknown	Unknown		2000-07-03	Adult	Treated	834	30	88321.3	none	none	none
KC340365	Male	Injectable Drug User		2008-11-03	Adult	Naive	1672	33	1122.02	none	none	none
KC340387	Male	Heterosexual Sex		2006-05-17	Adult	Naive	664	29	158489	none	none	none
KC340388	Male	Heterosexual Sex		2006-06-26	Adult	Naive	522	28	100000	none	none	none
KC340390	Male	Injectable Drug User		2006-09-26	Adult	Naive	632	32	12589.3	none	none	none
KC340430	Male	Men who have Sex with Men		2007-07-08	Adult	Naive	494	32	50118.7	none	none	none
KC340431	Male	Injectable Drug User		2009-02-04	Adult	Naive	232	25	177828	none	none	none
KC340432	Male	Injectable Drug User		2007-10-29	Adult	Naive	299	21	501187	none	none	none
KC340437	Male	Men who have Sex with Men		2008-11-18	Adult	Naive	301	34	50118.7	none	none	none
KC340445	Male	Injectable Drug User		2008-11-10	Adult	Naive	178	35	31622.8	none	none	none
KC340446	Male	Men who have Sex with Men		2008-11-10	Adult	Naive	222	30	79432.8	none	none	none
KC340449	Male	Heterosexual Sex		2008-05-09	Adult	Naive	308	30	63095.7	none	none	none
KC340450	Male	Men who have Sex with Men		2008-04-22	Adult	Naive	327	23	125893	none	none	none
KC340455	Female	Heterosexual Sex		2008-06-05	Adult	Naive	178	28	199526	none	none	none
KC340456	Male	Heterosexual Sex		2008-06-10	Adult	Naive	142	38	19952.6	none	none	none
KC340457	Male	Men who have Sex with Men		2008-05-26	Adult	Naive	282	40	10471.3	none	none	none
KC340468	Male	Heterosexual Sex		2008-09-04	Adult	Naive	250	37	16218.1	none	none	none
KC340476	Male	Men who have Sex with Men		2003-03-31	Adult	Naive	291	12	199526	none	none	none
KC340478	Male	Men who have Sex with Men		2008-12-22	Adult	Naive	111	32	38018.9	none	none	none
KC340479	Male	Heterosexual Sex		2009-01-07	Adult	Naive	56	33	20417.4	none	none	none
KC340480	Male	Others		2009-01-19	Adult	Naive	99	21	251189	none	none	none
KC340481	Male	Injectable Drug User		2009-03-02	Adult	Naive	102	33	66069.3	none	none	none
KC340504	Male	Men who have Sex with Men		2006-06-01	Adult	Naive	752	27	39810.7	none	none	none
KC340505	Male	Unknown		1999-12-17	Adult	Treated	1153	34	41974.4	none	K70R, M184V, K219Q	K101E, K103N, G190S
KC340506	Male	Men who have Sex with Men		2003-03-18	Adult	Treated	569	42	1847.31	V82A	M184V	none
KC340507	Male	Men who have Sex with Men		2003-03-25	Adult	Treated	109	25	98735.3	none	M184V	K101E
KC340511	Unknown	Unknown		2003-12-23	Adult	Treated	471	31	30882.5	M46L	none	none
KC340512	Male	Others		2000-01-03	Adult	Treated	111	33	52904.8	L90M	M41L, M184V, L210W, T215Y	none
KC340515	Female	Injectable Drug User		2003-05-07	Adult	Treated	401	32	18922.1	D30N, G73AST, L90M	D67N, M184V, L210W, T215Y	K101E, G190A
KC340519	Female	Injectable Drug User		2003-09-03	Adult	Treated	601	41	12839.6	M46I, G73S, L90M	M41L, D67N, M184V, L210W, T215Y	none
KC340520	Unknown	Unknown		2004-01-05	Adult	Treated	ND	ND	ND	none	M41L, L210W, T215Y	K103N
KC340521	Unknown	Unknown		2001-12-18	Adult	Treated	154	15	27392.8	N88S	M41L, M184V, T215Y	G190S
KC340522	Unknown	Unknown		2004-09-06	Adult	Treated	201	19	16293.3	I54V, G73T, V82T, L90M	M41L, D67N, T69D, L210W, T215Y	K103N, Y188L
KC340524	Female	Unknown		2000-02-01	Adult	Treated	ND	ND	ND	none	M41L, L210W	none
KC340526	Unknown	Unknown		2004-05-26	Adult	Treated	794	39	38946.7	D30N, N88D	M184V	none
KC340527	Male	Heterosexual Sex		2000-02-24	Adult	Treated	614	38	81937.5	V32I, M46I, V82A, L90M	M41L, D67N, T69D, M184V, L210W, T215Y, K219R	none
KC340530	Unknown	Unknown		2006-12-04	Adult	Treated	ND	ND	ND	M46I, I50L, F53L, G73S, L90M	M41L, D67N, T69D, M184V, L210W, T215Y	none
KC340531	Male	Unknown		2000-02-01	Adult	Treated	889	28	73492.8	L90M	M41L, D67E, V75M, F77L, T215SY	K103N, Y181C
KC340534	Female	Unknown		2004-01-20	Adult	Treated	199	27	69335.8	none	M184V	none
KC340537	Female	Unknown		2000-01-17	Adult	Treated	285	45	31993.7	V32I, M46L	M184V	none
KC340538	Male	Injectable Drug User		1999-12-17	Adult	Treated	345	39	25884.4	V82A	T215Y	Y181C
KC340539	Female	Unknown		2000-02-22	Adult	Treated	578	25	55782.9	D30N	T215Y	K103N, G190A
KC340540	Unknown	Unknown		2004-07-01	Adult	Treated	236	31	97438.4	M46I, I54V, G73S, V82A, L90M	M41L, M184V, L210W, T215Y	K103N
KC340547	Unknown	Unknown		2002-05-27	Adult	Treated	80	12	150384	none	M41L, L210W, T215Y	K103N, Y181C
KC340548	Unknown	Unknown		2001-03-15	Adult	Treated	ND	ND	ND	M46L, I54V, V82A, L90M	M41L, D67N, L210W, T215Y, K219N	K101E, Y181C, G190A
KC340549	Female	Heterosexual Sex		2007-11-28	Adult	Naive	1632	32	1258.93	none	none	K103N
KC340550	Male	Men who have Sex with Men		2002-05-14	Adult	Treated	ND	ND	ND	none	L74V	K103N, Y181C
KC340552	Unknown	Unknown		2007-03-08	Adult	Treated	705	29	67352.7	none	D67N, K70R, K219Q	none
KC340554	Male	Men who have Sex with Men		2002-07-18	Adult	Treated	ND	ND	ND	none	M184V	none
KC340555	Male	Heterosexual Sex		2001-03-26	Adult	Treated	622	32	87491.6	L90M	D67N, K70R, T215I, K219E	L100I, K103N
KC340556	Unknown	Unknown		2006-06-15	Adult	Treated	396	26	91726.4	L24I, M46I, I54V, V82S	M41L, T69D, V75M, L210W, T215Y, K219R	K103N, P225H
KC340557	Unknown	Unknown		2003-06-10	Adult	Treated	777	30	30784.6	none	M41L, M184V, T215Y	G190A
KC340558	Unknown	Unknown		2006-11-10	Adult	Treated	ND	ND	ND	none	M41L, L74V, M184V, L210W, T215Y	L100I
KC340560	Unknown	Unknown		2005-04-22	Adult	Treated	1501	57	1200	none	K65R	V106A
KC340561	Unknown	Unknown		2002-12-12	Adult	Treated	388	40	89304.8	none	D67N, K70R, T215I, K219E	K103N
KC340562	Unknown	Unknown		2002-09-09	Adult	Treated	652	43	91734.7	none	M184I	none
KC340563	Unknown	Unknown		2004-03-17	Adult	Treated	109	21	159048	none	none	L100I, K103N
KC340564	Unknown	Unknown		2007-01-08	Adult	Treated	672	33	77639.5	none	M41L	none
KC340565	Unknown	Unknown		2003-11-10	Adult	Treated	754	35	38762.7	none	K65R, M184V	none
KC340567	Unknown	Unknown		2002-07-03	Adult	Treated	188	25	62398.5	none	none	K101E
KC340568	Unknown	Unknown		2003-11-17	Adult	Treated	1290	33	27392.5	none	M41L	none
KC340569	Unknown	Unknown		2004-01-13	Adult	Treated	1562	45	39853.7	none	M184V	Y188H
KC340570	Unknown	Unknown		2005-09-22	Adult	Treated	801	15	134674	none	M41L, M184V, L210W, T215SY	none
KC340571	Unknown	Unknown		2004-06-09	Adult	Treated	754	39	49900.8	V32I, M46I, I47V, I54V, V82A	D67N, K70R, T215F, K219E	Y188L
KC340572	Unknown	Unknown		2005-12-13	Adult	Treated	909	42	58747.3	none	M184V, T215Y	K103N
KC340573	Male	Injectable Drug User		2004-06-01	Adult	Treated	772	38	22836.6	none	M41L, M184V, L210W, T215Y	K101E, Y181C, G190A
KC340575	Unknown	Unknown		2002-01-29	Adult	Treated	1568	67	1829.5	none	M184V	Y181C, G190A
KC340577	Female	Heterosexual Sex		2009-10-29	Adult	Naive	713	31	10232.9	M46L	M184V, L210W, T215Y	none
KC340578	Unknown	Unknown		2002-04-01	Adult	Treated	845	39	22948.2	M46I, L90M	M184V	K101P, K103N
KC340580	Unknown	Unknown		2005-02-03	Adult	Treated	1291	39	22983.7	none	D67N, K70R, M184V, K219Q	V106A, Y181C
KC340581	Female	Unknown		2004-06-29	Adult	Treated	167	40	5290.92	L90M	D67N, K70R, M184V, L210W, T215Y, K219E	G190A
KC340582	Unknown	Unknown		2005-09-02	Adult	Treated	419	40	27893.4	none	M41L, M184V, T215S	none
KC340584	Unknown	Unknown		2004-11-04	Adult	Treated	ND	ND	ND	none	D67N, K70R, Y115F, M184V	K103N
KC340585	Male	Injectable Drug User		2004-07-12	Adult	Treated	ND	ND	ND	G73S, I84V, I85V, L90M	D67G, K70R, L74V, M184V, K219Q	L100I
KC340588	Unknown	Unknown		2002-08-14	Adult	Treated	1984	52	10982	V82A	M184V	none
KC340591	Female	Unknown		2004-08-02	Adult	Treated	299	32	89023.3	none	M184V	K103N
KC340594	Unknown	Unknown		2005-03-04	Adult	Treated	1209	51	1245.44	none	L74V, M184V	K103N, P225H
KC340595	Unknown	Unknown		2003-01-28	Adult	Treated	561	39	51993.5	none	M41L, T215Y	none
KC340596	Unknown	Unknown		2003-01-28	Adult	Treated	480	42	31399.5	none	K70R	none
KC340597	Unknown	Unknown		2003-02-11	Adult	Treated	420	39	25883.6	none	L74V	K103N, V106A
KC340598	Unknown	Unknown		2004-02-05	Adult	Treated	342	42	4477.29	none	none	K103N
KC340599	Unknown	Unknown		2004-01-19	Adult	Treated	298	41	39003.4	none	M184I	none
KC340600	Unknown	Unknown		2003-03-27	Adult	Treated	ND	ND	ND	none	M41L	none
KC340601	Male	Unknown		2000-09-22	Adult	Treated	784	36	56739.3	none	D67N, K70R, K219Q	Y181C
KC340602	Unknown	Unknown		2003-07-22	Adult	Treated	89	30	26887.4	none	L74V, M184V	L100I, K103N
KC340603	Unknown	Unknown		2003-09-10	Adult	Treated	50	12	267349	none	L210W, T215D	none
KC340604	Female	Injectable Drug User		2000-10-10	Adult	Treated	1923	42	23812	M46I, G73S, L90M	M41L, D67N, L210W, T215Y	K101P, K103N
KC340605	Unknown	Unknown		2003-10-10	Adult	Treated	355	38	71932.6	D30N, N88D, L90M	D67N, K70R, M184V, K219Q	none
KC340606	Male	Unknown		2000-11-02	Adult	Treated	563	31	12384.3	none	none	K103N
KC340607	Male	Unknown		2000-12-05	Adult	Treated	442	33	71283.2	V82A	M41L, D67N, T69D, K70R, M184V, T215F, K219R	K103N, Y181C
KC340608	Unknown	Unknown		2007-01-04	Adult	Treated	509	38	29743.5	none	L74V, M184V	Y181C
KC340609	Unknown	Unknown		2004-06-04	Adult	Treated	298	30	41884.9	none	D67N, T215IV, K219Q	none
KC340611	Unknown	Unknown		2005-11-22	Adult	Treated	393	33	59724.3	L90M	M41L, K70R, M184V, T215FI, K219E	none
KC340612	Male	Injectable Drug User		2001-01-18	Adult	Treated	ND	ND	ND	M46I, I84V, L90M	M41L, D67N, L210W, T215Y	none
KC340613	Male	Men who have Sex with Men		2001-01-18	Adult	Treated	ND	ND	ND	L24I, V82T	D67G, K70R, T215I, K219E	Y181C
KC340614	Unknown	Unknown		2004-10-13	Adult	Treated	102	12	161348	L24I, M46I, F53L, I54V, V82A	M41L, D67N, L74I, M184V, L210W, T215Y, K219R	K103NS, Y181I
KC340617	Male	Heterosexual Sex		2001-03-20	Adult	Treated	ND	ND	ND	L90M	none	K101E, V106A
KC340618	Female	Heterosexual Sex		2001-04-10	Adult	Treated	632	33	37492.1	none	M41L, T215Y	Y181C
KC340619	Female	Injectable Drug User		2001-04-17	Adult	Treated	479	40	35883.9	none	M41L, M184V, T215Y	Y188H
KC340620	Male	Heterosexual Sex		2005-11-15	Adult	Naive	201	29	19952.6	none	M184V	Y181C
KC340621	Male	Unknown		2001-06-04	Adult	Treated	50	22	256311	none	M41L, D67N, L210W, T215Y, K219R	K103N, G190A
KC340622	Male	Injectable Drug User		2001-09-03	Adult	Treated	ND	ND	ND	none	none	K103N
KC340624	Male	Unknown		2001-09-27	Adult	Treated	121	39	101772	none	L74V	Y181I
KC340625	Female	Heterosexual Sex		2001-10-01	Adult	Treated	1203	40	78337.4	none	M184V	V106A
KC340626	Male	Unknown		2001-10-09	Adult	Treated	189	29	25764	none	M184V	K101E, Y181C
KC340629	Male	Men who have Sex with Men		2007-10-25	Adult	Naive	22	9	158489	M46I, G73T, I84V, L90M	M41L, D67N, L210W, T215S, K219E	Y188L
KC340630	Male	Men who have Sex with Men		2006-06-29	Adult	Naive	1923	38	7943.28	none	T215D	none
KC340631	Male	Injectable Drug User		2004-02-09	Adult	Naive	927	28	39810.7	V82A	none	none
KC340632	Male	Unknown		2007	Adult	Naive	101	17	79432.8	none	none	G190A
KC340633	Male	Injectable Drug User		2004-07-16	Adult	Naive	88	22	251189	none	none	K101P
KC340635	Male	Injectable Drug User		2007-02-09	Adult	Treated	ND	ND	ND	none	D67N, T69D, M184V, T215F, K219Q	none
KC340638	Unknown	Unknown		2008-12-11	Adult	Treated	ND	ND	ND	M46L, V82T, I85V, L90M	M41L, M184V, T215Y	K101E, G190A
KC340650	Male	Others		2007-10-26	Adult	Naive	101	20	158489	N88S	none	none
KC340652	Male	Men who have Sex with Men		2002-07-01	Adult	Treated	398	29	72983	none	M41L, D67N, K70R, L210W, T215Y, K219E	K103N, M230L
KC340653	Male	Men who have Sex with Men		2002-08-20	Adult	Treated	239	33	55982.3	none	L74V, M184V	G190A
KC340658	Male	Injectable Drug User		1999-05-04	Adult	Naive	ND	ND	ND	none	none	none
KC340659	Male	Injectable Drug User		2009-03-17	Adult	Naive	439	30	59829.2	none	none	none
KC340660	Male	Injectable Drug User		2007-05-29	Adult	Naive	289	35	101379	none	none	none
KC340661	Female	Injectable Drug User		2007-08-29	Adult	Naive	370	29	92256.9	none	none	none
KC340666	Male	Heterosexual Sex		2007-10-16	Adult	Naive	557	25	98572.2	none	none	none
KC340672	Male	Injectable Drug User		2003-12-10	Adult	Naive	281	27	38209.4	none	none	none
KC340683	Male	Injectable Drug User		2010-08-27	Adult	Naive	502	29	1100.34	none	none	none
KC340692	Male	Heterosexual Sex		2008-10-20	Adult	Naive	ND	ND	ND	none	none	none
KC340698	Female	Heterosexual Sex		2005-12-26	Adult	Naive	778	26	45983.3	none	none	none
KC340703	Male	Injectable Drug User		2008-12-28	Adult	Naive	1100	36	21928.2	none	none	none
KC340707	Male	Injectable Drug User		2010-06-01	Adult	Naive	559	31	48293.5	none	none	none
KC340709	Male	Heterosexual Sex		2006-09-21	Adult	Naive	312	30	87383	none	none	none
KC340711	Male	Injectable Drug User		2006-11-06	Adult	Naive	889	26	69925.4	none	none	none
KC340719	Male	Unknown		2007-05-29	Adult	Naive	ND	ND	ND	none	none	none
KC340721	Female	Heterosexual Sex		2007-07-18	Adult	Naive	438	27	99201.4	none	none	none
KC340735	Male	Unknown		2010-01-07	Adult	Naive	892	33	88300.3	none	none	none
KC340740	Male	Men who have Sex with Men		2007-11-08	Adult	Naive	ND	ND	ND	none	none	none
KC340746	Male	Men who have Sex with Men		2008-02-04	Adult	Naive	212	21	112768	none	none	none
KC340753	Male	Heterosexual Sex		2010-04-13	Adult	Naive	34	25	80538.8	none	none	none
KC340754	Female	Heterosexual Sex		2008-04-22	Adult	Naive	371	22	89489.9	none	none	none
KC340761	Female	Heterosexual Sex		2008-08-12	Adult	Naive	ND	ND	ND	none	none	none
KC340777	Male	Men who have Sex with Men		2008-10-01	Adult	Naive	ND	ND	ND	none	none	none
KC340791	Male	Men who have Sex with Men		2009-02-17	Adult	Naive	ND	ND	ND	none	none	none
KC340793	Male	Heterosexual Sex		2009-03-03	Adult	Naive	98	16	289322	none	none	none
KC340795	Male	Men who have Sex with Men		2009-03-04	Adult	Naive	431	32	101384	none	none	none
KC340800	Male	Injectable Drug User		2009-05-04	Adult	Naive	1521	36	32930.4	none	none	none
KC340811	Male	Men who have Sex with Men		2009-07-14	Adult	Naive	ND	ND	ND	none	none	none
KC340812	Male	Men who have Sex with Men		2009-07-14	Adult	Naive	ND	ND	ND	none	none	none
KC340831	Male	Unknown		2010-01-19	Adult	Naive	1621	33	87303.1	none	none	none
KC340847	Male	Men who have Sex with Men		2010-04-08	Adult	Naive	ND	ND	ND	none	none	none
KC340855	Male	Men who have Sex with Men		2010-06-15	Adult	Naive	115	25	72394.9	none	none	none
KC340882	Male	Men who have Sex with Men		2011-01-20	Adult	Naive	370	30	106823	none	none	none
KC340883	Male	Men who have Sex with Men		2011-01-25	Adult	Naive	492	31	95953.5	none	none	none
KC340885	Male	Men who have Sex with Men		2011-03-10	Adult	Naive	283	30	81114.4	none	none	none
KC340905	Male	Men who have Sex with Men		2009-06-09	Adult	Naive	32	32	73927.9	none	M41L, D67N, T69D, L210W, T215S	none
KC340906	Male	Men who have Sex with Men		2008-06-04	Adult	Naive	350	29	74342.3	none	M41L, D67N, T69D, L210W, T215S	none
KC340907	Male	Men who have Sex with Men		2008-11-10	Adult	Naive	278	28	3801.89	none	none	none
